# Supplementary material for: The State-of-the-Art of Mycobacterium chimaera Infections and the Causal Link with Health Settings: A Systematic Review
Source: Healthcare (Basel). 2024 Sep 6;12(17):1788. doi: 10.3390/healthcare12171788 (PMC11395465; doi:10.3390/healthcare12171788)
Supplement: Supplementary file 1 [file healthcare-12-01788-s001.zip]

Archive with 1 entries (1 files):
- healthcare-3155711-supplementary.pdf
